# Supplementary material for: Enzymatic control of anhydrobiosis-related accumulation of trehalose in the sleeping chironomid, Polypedilum vanderplanki
Source: FEBS J. 2010 Oct;277(20):4215–28. doi: 10.1111/j.1742-4658.2010.07811.x (PMC3037560; doi:10.1111/j.1742-4658.2010.07811.x)
Supplement: Supplementary file 1 [file febs0277-4215-SD1.zip]

Archive with 1 entries (1 files):
- ejb_7811_sm_Doc S1_TableS1_S2_FigsS1_S2.pdf
